# Supplementary material for: Critical Sites on Ostreolysin Are Responsible for Interaction with Cytoskeletal Proteins
Source: Biomedicines. 2022 Sep 30;10(10):2442. doi: 10.3390/biomedicines10102442 (PMC9598724; doi:10.3390/biomedicines10102442)
Supplement: Supplementary file 1 [file biomedicines-10-02442-s001.zip]

Archive with 1 entries (1 files):
- biomedicines-1918766-supplementary.pdf
